# Supplementary material for: Ring Vibrations to Sense Anionic Ibuprofen in Aqueous Solution as Revealed by Resonance Raman
Source: Molecules. 2022 Jan 10;27(2):442. doi: 10.3390/molecules27020442 (PMC8780161; doi:10.3390/molecules27020442)
Supplement: Supplementary file 1 [file molecules-27-00442-s001.zip]

Archive with 1 entries (1 files):
- molecules-1526838-supplementary.pdf
